# Supplementary material for: Seven tesla knee MRI T2*-mapping detects intrasubstance meniscus degeneration in patients with posterior root tears
Source: Radiol Adv. 2024 Mar 19;1(1):umae005. doi: 10.1093/radadv/umae005 (PMC11159571; doi:10.1093/radadv/umae005)
Supplement: umae005_Supplementary_Data [file umae005_Supplementary_Data.zip]

Archive with 2 entries (2 files):
- RADADV-2024-022.R1 Part 2.pdf
- RADADV-2024-022.R1 Part 1.pdf
